# Supplementary material for: Eco-products value realization and eco-industry design of afforestation in the Karst Desertification Control
Source: PLoS One. 2025 Apr 28;20(4):e0321541. doi: 10.1371/journal.pone.0321541 (PMC12036859; doi:10.1371/journal.pone.0321541)
Supplement: S1 Table — (XLSX) [file pone.0321541.s001.xlsx]

## Sheet: Sheet1
Means of Sampling Data in the Shibing Study Area
Dominant species	Data type	Soil organic carbon (g/kg)	Soil total nitrogen (g/kg)	Soil total phosphorus (g/kg)	Soil total potassium (g/kg)	Dry organic carbon (g/kg)	Dry total nitrogen (g/kg)	Ku total phosphorus (g/kg)	Ku total potassium (g/kg)
S Walnut	Means	8.52	0.87	0.35	21.22	413.9	15.67	1.29	2.36
S Golden Pear	Means	16.76	1.39	0.63	17.37	473.53	16.2	0.93	2.22
S Yellow Peach	Means	14.64	1.6	0.59	12.42	421.28	26.06	1.98	21.95
S Plum	Means	15.47	1.54	0.48	36.35	464.08	12.58	0.99	3.06
S Cypress	Means	43.28	3.48	0.39	10.06	460.91	13.31	0.76	2.48
S Masson's Pine	Means	25.0133	2.06333	0.253333	16.7433	480.643	7.33	0.296667	1.47667
S China Fir	Means	35.24	3.07	0.46	17.38	435.72	5.82	0.3	1.69
