# Supplementary material for: Eco-products value realization and eco-industry design of afforestation in the Karst Desertification Control
Source: PLoS One. 2025 Apr 28;20(4):e0321541. doi: 10.1371/journal.pone.0321541 (PMC12036859; doi:10.1371/journal.pone.0321541)
Supplement: S2 Table — (XLSX) [file pone.0321541.s002.xlsx]

## Sheet: Sheet1
Standard Deviations of Sampling Data in the Shibing Study Area
Dominant species	Data type	Soil organic carbon (g/kg)	Soil total nitrogen (g/kg)	Soil total phosphorus (g/kg)	Soil total potassium (g/kg)	Dry organic carbon (g/kg)	Dry total nitrogen (g/kg)	Ku total phosphorus (g/kg)	Ku total potassium (g/kg)
S Walnut	Standard deviations	0.16	0.02	0.04	0.04	0.9	1.01	0.795424	0.03
S Golden Pear	Standard deviations	0.12	0.1	0.03	0.16	6.78	0.6	0.04	0.12
S Yellow Peach	Standard deviations	0.09	0.1	0.05	0.12	0.08	1.05	0.15	0.04
S Plum	Standard deviations	0.19	0.21	0.03	1.31	4.78	0.45	0.22	0.95
S Cypress	Standard deviations	13.92	1.09	0.09	0.63	16.47	4.04	0.01	1.07
S Masson's Pine	Standard deviations	11.0332	0.81525	0.0737111	7.87937	12.5666	0.495076	0.0960902	0.342101
S China Fir	Standard deviations	3.86	0.06	0.14	5.91	7.54	1.17	0.66	0.34
