# Supplementary material for: Eco-products value realization and eco-industry design of afforestation in the Karst Desertification Control
Source: PLoS One. 2025 Apr 28;20(4):e0321541. doi: 10.1371/journal.pone.0321541 (PMC12036859; doi:10.1371/journal.pone.0321541)
Supplement: S3 Table — (XLSX) [file pone.0321541.s003.xlsx]

## Sheet: Sheet1
Means of Sampling Data in the Langyashan Study Area
Dominant species	Data type	Soil organic carbon (g/kg)	Soil total nitrogen (g/kg)	Soil total phosphorus (g/kg)	Soil total potassium (g/kg)	Dry organic carbon (g/kg)	Dry total nitrogen (g/kg)	Ku total phosphorus (g/kg)	Ku total potassium (g/kg)
L Walnut	Means	10.7	0.9	0.47	16.61	484.52	11.43	1.56	2.5
L Apple	Means	9.08	0.87	0.44	16.67	423.75	10.65	0.82	4.38
L Persimmon	Means	17.86	1.94	0.59	15.86	444.69	14.96	0.61	5.37
L Cherry	Means	12.26	1.21	0.58	17.29	471.07	13.42	1.9	2.59
L White Poplar	Means	10.26	0.95	0.34	16.86	442.49	12.19	0.48	4.02
L Cypress	Means	44.2533	3.84667	0.73	15.2667	484.467	13.71	1.35	6.79333
L Chinese Pine	Means	26.89	1.94667	0.34	14.7733	494.427	11.9067	0.456667	1.49667
