# Supplementary material for: Eco-products value realization and eco-industry design of afforestation in the Karst Desertification Control
Source: PLoS One. 2025 Apr 28;20(4):e0321541. doi: 10.1371/journal.pone.0321541 (PMC12036859; doi:10.1371/journal.pone.0321541)
Supplement: S4 Table — (XLSX) [file pone.0321541.s004.xlsx]

## Sheet: Sheet1
Standard deviations of Sampling Data in the Langyashan Study Area
Dominant species	Data type	Soil organic carbon (g/kg)	Soil total nitrogen (g/kg)	Soil total phosphorus (g/kg)	Soil total potassium (g/kg)	Dry organic carbon (g/kg)	Dry total nitrogen (g/kg)	Ku total phosphorus (g/kg)	Ku total potassium (g/kg)
L Walnut	Standard deviations	4.33	11.12	0.19	4.14	11.02	4.55	0.37	1.2
L Apple	Standard deviations	1.88	0.27	0.16	0.59	9.88	3.22	0.04	0.56
L Persimmon	Standard deviations	1.48	0.41	0.42	0.52	18.33	3.94	0.07	0.02
L Cherry	Standard deviations	0.61	0.02	0.17	0.29	102.34	4.66	0.17	2.56
L White Poplar	Standard deviations	2.15	0.16	0.1	0.97	397.84	1.37	0.03	1.04
L Cypress	Standard deviations	19.1203	1.10799	0.167033	0.330807	6.43435	1.13899	0.504678	0.204042
L Chinese Pine	Standard deviations	4.89666	0.258134	0.0793725	0.660631	10.6693	3.02485	0.183394	0.187705
