# Supplementary material for: Eco-products value realization and eco-industry design of afforestation in the Karst Desertification Control
Source: PLoS One. 2025 Apr 28;20(4):e0321541. doi: 10.1371/journal.pone.0321541 (PMC12036859; doi:10.1371/journal.pone.0321541)
Supplement: S5 Table — (XLSX) [file pone.0321541.s005.xlsx]

## Sheet: Sheet1
Means of Sampling Data in the Zunhua Study Area
Dominant species	Data type	Soil organic carbon (g/kg)	Soil total nitrogen (g/kg)	Soil total phosphorus (g/kg)	Soil total potassium (g/kg)	Dry organic carbon (g/kg)	Dry total nitrogen (g/kg)	Ku total phosphorus (g/kg)	Ku total potassium (g/kg)
Z Walnut	Means	16.71	1.61	0.85	16.9	454.29	11.05	1.91	2.15
Z Pear	Means	34.2812	1.62244	0.724725	19.9327	431.65	10.95	0.86	4.41
Z Apple	Means	15.5537	0.778952	0.671716	19.309	437.88	12.63	0.96	3.77
Z Hawthorn	Means	37.3181	1.74776	0.646954	18.9022	441.4	14.21	0.88	3.36
Z Peach	Means	35.4465	1.70714	1.2671	18.1207	446.25	15.21	0.87	3.66667
Z Apricot	Means	36.76	1.63914	0.702421	18.8117	452.23	13.24	1.8	2.16
Z Cypress	Means	87.3561	3.41881	0.728887	15.4456	506.98	10.05	0.42	2.25
Z Pinus tabulaeformis	Means	41.2823	2.50598	0.387954	13.2042	478.71	9.43	0.473333	1.45667
