# Supplementary material for: Eco-products value realization and eco-industry design of afforestation in the Karst Desertification Control
Source: PLoS One. 2025 Apr 28;20(4):e0321541. doi: 10.1371/journal.pone.0321541 (PMC12036859; doi:10.1371/journal.pone.0321541)
Supplement: S6 Table — (XLSX) [file pone.0321541.s006.xlsx]

## Sheet: Sheet1
Standard Deviations of Sampling Data in the Zunhua Study Area
Dominant species	Data type	Soil organic carbon (g/kg)	Soil total nitrogen (g/kg)	Soil total phosphorus (g/kg)	Soil total potassium (g/kg)	Dry organic carbon (g/kg)	Dry total nitrogen (g/kg)	Ku total phosphorus (g/kg)	Ku total potassium (g/kg)
Z Walnut	Standard deviations	0.33	0.04	0.06	4.54	8.1	2.03	0.12	0.29
Z Pear	Standard deviations	3.2912	0.147557	0.0852753	1.41732	1.47	2	0.13	0.25
Z Apple	Standard deviations	0.456261	0.0489516	0.318284	0.331041	9.66	0.82	0.17	0.11
Z Hawthorn	Standard deviations	0.338075	0.0622379	0.0169538	0.127836	10.2	2.15	0.14	0.23
Z Peach	Standard deviations	0.883513	0.0371372	0.0428971	0.86929	9.36	0.15	0.0173205	0.011547
Z Apricot	Standard deviations	3.87003	0.279136	0.127579	0.178252	12.24	0.26	0.18	0.15
Z Cypress	Standard deviations	18.4885	0.462107	0.156476	2.62937	4.09881	0.244949	0.11431	0.310269
Z Pinus tabulaeformis	Standard deviations	26.4295	0.357272	0.0976135	1.48411	33.2462	1.86968	0.160416	0.342685
